# Supplementary material for: Ptomaphaginus troglodytes sp. n., the first anophthalmic species of Ptomaphaginina from China (Coleoptera, Leiodidae, Cholevinae, Ptomaphagini)
Source: Zookeys. 2018 Apr 10;(749):135–47. doi: 10.3897/zookeys.749.24964 (PMC5904491; doi:10.3897/zookeys.749.24964)
Supplement: XML Treatment for Ptomaphaginus troglodytes [file zookeys.749.24964-treatment1.xml]

<!DOCTYPE tp:taxon-treatment
  PUBLIC "-//TaxonX//DTD Taxonomic Treatment Publishing DTD v0 20100105//EN" "tax-treatment-NSO.dtd">
<tp:taxon-treatment xmlns:tp="http://www.plazi.org/taxpub"><tp:treatment-meta><kwd-group><label>Taxon classification</label><kwd><named-content xmlns:xlink="http://www.w3.org/1999/xlink" content-type="kingdom">Animalia</named-content></kwd><kwd><named-content xmlns:xlink="http://www.w3.org/1999/xlink" content-type="order">Coleoptera</named-content></kwd><kwd><named-content xmlns:xlink="http://www.w3.org/1999/xlink" content-type="family">Leiodidae</named-content></kwd></kwd-group><mixed-citation publication-type="journal"><person-group><name><surname>Perreau</surname><given-names>Michel</given-names></name><name><surname>Růžička</surname><given-names>Jan</given-names></name></person-group><article-title>
          <italic><tp:taxon-name><tp:taxon-name-part taxon-name-part-type="genus" reg="Ptomaphaginus">Ptomaphaginus</tp:taxon-name-part> <tp:taxon-name-part taxon-name-part-type="species" reg="troglodytes">troglodytes</tp:taxon-name-part></tp:taxon-name></italic> sp. n., the first anophthalmic species of <tp:taxon-name><tp:taxon-name-part taxon-name-part-type="subtribe">Ptomaphaginina</tp:taxon-name-part></tp:taxon-name> from China (<tp:taxon-name><tp:taxon-name-part taxon-name-part-type="order">Coleoptera</tp:taxon-name-part></tp:taxon-name>, <tp:taxon-name><tp:taxon-name-part taxon-name-part-type="family">Leiodidae</tp:taxon-name-part></tp:taxon-name>, <tp:taxon-name><tp:taxon-name-part taxon-name-part-type="subfamily">Cholevinae</tp:taxon-name-part></tp:taxon-name>, <tp:taxon-name><tp:taxon-name-part taxon-name-part-type="tribe">Ptomaphagini</tp:taxon-name-part></tp:taxon-name>)</article-title><source>Zookeys</source><day>10</day><month>4</month><year>2018</year><volume>2018</volume><issue>749</issue><fpage>135</fpage><lpage>147</lpage><pub-id pub-id-type="doi">10.3897/zookeys.749.24964</pub-id></mixed-citation></tp:treatment-meta><tp:nomenclature><tp:taxon-name>
            <tp:taxon-name-part taxon-name-part-type="genus" reg="Ptomaphaginus">Ptomaphaginus</tp:taxon-name-part>
            <tp:taxon-name-part taxon-name-part-type="species" reg="troglodytes">troglodytes</tp:taxon-name-part>
            <object-id xmlns:xlink="http://www.w3.org/1999/xlink" content-type="zoobank" xlink:type="simple">http://zoobank.org/957DADD8-4248-4CCE-874C-68C693144DDA</object-id>
          </tp:taxon-name><tp:taxon-status xmlns:xlink="http://www.w3.org/1999/xlink" xlink:type="simple">sp. n.</tp:taxon-status><xref ref-type="fig" rid="F1">Figs 1</xref><xref ref-type="fig" rid="F2">, 2–5</xref><xref ref-type="fig" rid="F3">, 6–11</xref><xref ref-type="fig" rid="F5">, 15–19</xref><xref ref-type="fig" rid="F6">, 20</xref></tp:nomenclature><tp:treatment-sec sec-type="type locality" id="SECID0EWOAC"><title>Type locality.</title><p>China: Guizhou Province, Libo Xian County, Shuiboshu Dong cave [ca. <named-content xmlns:xlink="http://www.w3.org/1999/xlink" content-type="dwc:verbatimCoordinates" xlink:type="simple"><named-content content-type="geo-json" specific-use="{&#34;type&#34;:&#34;Point&#34;,&#34;coordinates&#34;:[107.881667,25.484722]}" id="NCID0E6OAC" xlink:type="simple">25°29'05"N, 107°52'54"E</named-content></named-content>], 490 m.</p></tp:treatment-sec><tp:treatment-sec sec-type="material" id="SECID0EEPAC"><title>Material examined.</title><p>Holotype male (<abbrev xmlns:xlink="http://www.w3.org/1999/xlink" xlink:title="National Museum of Nature and Science, Tokyo, Japan" id="ABBRID0EKPAC" xlink:type="simple">NSMT</abbrev>): “Shuiboshu Dong cave (490 m) / Shuipu cun [ca. <named-content xmlns:xlink="http://www.w3.org/1999/xlink" content-type="dwc:verbatimCoordinates" xlink:type="simple"><named-content content-type="geo-json" specific-use="{&#34;type&#34;:&#34;Point&#34;,&#34;coordinates&#34;:[107.881667,25.484722]}" id="NCID0ERPAC" xlink:type="simple">25°29'05"N, 107°52'54"E</named-content></named-content>], Yuiping Zhen / Libo Xian // (Guizhou, CHINA) / 13.ix.1997, T. Kishmoto [leg.] // HOLOTYPUS / <italic><tp:taxon-name><tp:taxon-name-part taxon-name-part-type="genus" reg="Ptomaphaginus">Ptomaphaginus</tp:taxon-name-part> <tp:taxon-name-part taxon-name-part-type="species" reg="troglodytes">troglodytes</tp:taxon-name-part></tp:taxon-name></italic> sp. n. / M. Perreau &amp; J. Růžička, 2018”. Paratypes (<abbrev xmlns:xlink="http://www.w3.org/1999/xlink" xlink:title="National Museum of Nature and Science, Tokyo, Japan" id="ABBRID0ECAAE" xlink:type="simple">NSMT</abbrev>, <abbrev xmlns:xlink="http://www.w3.org/1999/xlink" xlink:title="collection of Jan Růžička, Praha, Czech Republic" id="ABBRID0EGAAE" xlink:type="simple">JRUC</abbrev>, <abbrev xmlns:xlink="http://www.w3.org/1999/xlink" xlink:title="collection of Michel Perreau, Paris, France" id="ABBRID0EKAAE" xlink:type="simple">MPEC</abbrev>): 1 male and 2 females, same data; 1 male and 1 female, “Yamen Dong cave [ca. <named-content xmlns:xlink="http://www.w3.org/1999/xlink" content-type="dwc:verbatimCoordinates" xlink:type="simple"><named-content content-type="geo-json" specific-use="{&#34;type&#34;:&#34;Point&#34;,&#34;coordinates&#34;:[107.900000,25.483333]}" id="NCID0ERAAE" xlink:type="simple">25°29'N, 107°54'E</named-content></named-content>] / Shuibo Zhai, Shuipu Cun / Libo Xian // (Guizhou, CHINA) / 13.ix.1997, T. Kishmoto [leg.] // PARATYPUS / <italic><tp:taxon-name><tp:taxon-name-part taxon-name-part-type="genus" reg="Ptomaphaginus">Ptomaphaginus</tp:taxon-name-part> <tp:taxon-name-part taxon-name-part-type="species" reg="troglodytes">troglodytes</tp:taxon-name-part></tp:taxon-name></italic> sp. n. / M. Perreau &amp; J. Růžička, 2018”.</p></tp:treatment-sec><tp:treatment-sec sec-type="description" id="SECID0EBBAE"><title>Description.</title><p>Length 1.85 mm. Body widely ovoid, uniformly light brown (depigmented). Body covered with recumbent setae inserted along tight transverse strigae (Fig. <xref ref-type="fig" rid="F2">5</xref>). Habitus in Figs <xref ref-type="fig" rid="F1">1</xref>, <xref ref-type="fig" rid="F2">2</xref>.</p><fig id="F1" position="float" orientation="portrait"><label>Figure 1.</label><caption><p>
                <italic><tp:taxon-name><tp:taxon-name-part taxon-name-part-type="genus" reg="Ptomaphaginus">Ptomaphaginus</tp:taxon-name-part> <tp:taxon-name-part taxon-name-part-type="species" reg="troglodytes">troglodytes</tp:taxon-name-part></tp:taxon-name></italic> sp. n., male holotype from Shuiboshu Dong cave, habitus in dorsal view.</p></caption><graphic xmlns:xlink="http://www.w3.org/1999/xlink" xlink:href="zookeys-749-135-g001.jpg" position="float" orientation="portrait" xlink:type="simple" id="oo_196158.jpg"/></fig><fig id="F2" position="float" orientation="portrait"><label>Figures 2–5.</label><caption><p>
                <italic><tp:taxon-name><tp:taxon-name-part taxon-name-part-type="genus" reg="Ptomaphaginus">Ptomaphaginus</tp:taxon-name-part> <tp:taxon-name-part taxon-name-part-type="species" reg="troglodytes">troglodytes</tp:taxon-name-part></tp:taxon-name></italic> sp. n., male holotype from Shuiboshu Dong cave, SEM. <bold>2</bold> habitus laterally <bold>3</bold> head laterally <bold>4</bold> left antenna <bold>5</bold> surface of left elytron.</p></caption><graphic xmlns:xlink="http://www.w3.org/1999/xlink" xlink:href="zookeys-749-135-g002.jpg" position="float" orientation="portrait" xlink:type="simple" id="oo_196159.jpg"/></fig><p>
            <italic>Head</italic> without eyes (Fig. <xref ref-type="fig" rid="F2">3</xref>), antenna slender, the club weakly dilated (Fig. <xref ref-type="fig" rid="F2">4</xref>), the ratio of the lengths of antennomeres to the length of the first one are as follows: 1.00, 0.60, 0.36, 0.26, 0.31, 0.29, 0.45, 0.19, 0.38, 0.45, 1.07. Mandibles with two teeth along the internal side (Fig. <xref ref-type="fig" rid="F3">9</xref>). Maxillary palpus with the apical segment slender and very elongated, slightly longer than the penultimate (Fig. <xref ref-type="fig" rid="F3">8</xref>).</p><!--PageBreak--><p>
            <italic>Pronotum</italic> transverse, 1.6 times wider than long, the largest width just before the base. Lateral sides arcuate, the posterior angles clearly protruding behind the posterior margin. Pronotal surface with transverse microstrigae.</p><p>
            <italic>Elytra</italic> short and wide, as long as wide, the greatest width near the base. Surface covered with transverse microstrigae, similar to that of the pronotum (Fig. <xref ref-type="fig" rid="F2">5</xref>). One incomplete parasutural longitudinal stria, extending over the basal half of the elytral length.</p><p>
            <italic>Mesoventral process</italic> with a high, widely rounded medial carina (Fig. <xref ref-type="fig" rid="F3">6</xref>). Metaventrite with lateral metaventral sutures slightly convergent symmetrically toward the central axis of the body. Metatergum long and thick, extending approximately half the length of the elytra (Fig. <xref ref-type="fig" rid="F5">18</xref>).</p><fig id="F3" position="float" orientation="portrait"><label>Figures 6–11.</label><caption><p>
                <italic><tp:taxon-name><tp:taxon-name-part taxon-name-part-type="genus" reg="Ptomaphaginus">Ptomaphaginus</tp:taxon-name-part> <tp:taxon-name-part taxon-name-part-type="species" reg="troglodytes">troglodytes</tp:taxon-name-part></tp:taxon-name></italic> sp. n., male holotype from Shuiboshu Dong cave, SEM. <bold>6</bold> mesoventral process in lateral view <bold>7</bold> apex of mesotarsus in lateral view <bold>8</bold> apex of maxillary palpus in dorsal view <bold>9</bold> right mandibula in dorsal view <bold>10</bold> left protibia in lateral view (arrows indicate position of spines on ventral side) <bold>11</bold> apex of mesotibia in dorso-posterior view.</p></caption><graphic xmlns:xlink="http://www.w3.org/1999/xlink" xlink:href="zookeys-749-135-g003.jpg" position="float" orientation="portrait" xlink:type="simple" id="oo_196160.jpg"/></fig><p>
            <italic><tp:taxon-name><tp:taxon-name-part taxon-name-part-type="genus" reg="Protibia">Protibia</tp:taxon-name-part></tp:taxon-name></italic> with a row of regular spines along the external side and with a second internal row on the ventral side, with one spine situated basally and a line of seven spines medially (Fig. <xref ref-type="fig" rid="F3">10</xref>). Mesotibia and metatibia with a comb of equal-sized spines around their apex (Fig. <xref ref-type="fig" rid="F3">11</xref>). Tarsal formula 5–5–5 in both sexes. Male protarsi widely dilated, as wide as the apex of the protibia. Female protarsi slightly dilated.</p><p>
            <italic>Male genital segment</italic> with a spiculum gastrale extending beyond the anterior margin of epipleurites on one third of its length and slightly narrowed on this part (Fig. <xref ref-type="fig" rid="F5">17</xref>). Latero-posterior margin of the epipleurites with a row of moderately strong setae (Fig. <xref ref-type="fig" rid="F5">17</xref>). <!--PageBreak-->Aedeagus with parameres fused laterally to the median lobe, tegmen without basal blade, the median lobe 2.6 times as long as wide, the apex roughly triangular in dorsal view (Fig. <xref ref-type="fig" rid="F5">15</xref>), with two lateral rows of eight strong and long setae inserted perpendicularly <!--PageBreak--><!--PageBreak-->to the main plan of the aedeagus, and a preapical lateral row of four tiny setae (Fig. <xref ref-type="fig" rid="F5">16</xref>). Endophallus with a long, thick stylus, thicker at the base and getting progressively thinner from the base to the apex, with transverse stria in the distal half (Fig. <xref ref-type="fig" rid="F5">15</xref>).</p><fig id="F4" position="float" orientation="portrait"><label>Figures 12–14.</label><caption><p>
                <italic><tp:taxon-name><tp:taxon-name-part taxon-name-part-type="genus" reg="Ptomaphaginus">Ptomaphaginus</tp:taxon-name-part></tp:taxon-name></italic> sp., male of epigean species (China: Jiangxi province, Jinggang Shan Mts., Baiyinhu env., <abbrev xmlns:xlink="http://www.w3.org/1999/xlink" xlink:title="National Museum, Praha, Czech Republic" id="ABBRID0EZHAE" xlink:type="simple">NMPC</abbrev>). <bold>12</bold> head in lateral view <bold>13</bold> mesoventral process in lateral view <bold>14</bold> left protibia in lateral view (arrows indicate position of spines on ventral side).</p></caption><graphic xmlns:xlink="http://www.w3.org/1999/xlink" xlink:href="zookeys-749-135-g004.jpg" position="float" orientation="portrait" xlink:type="simple" id="oo_196161.jpg"/></fig><fig id="F5" position="float" orientation="portrait"><label>Figures 15–19.</label><caption><p>
                <italic><tp:taxon-name><tp:taxon-name-part taxon-name-part-type="genus" reg="Ptomaphaginus">Ptomaphaginus</tp:taxon-name-part> <tp:taxon-name-part taxon-name-part-type="species" reg="troglodytes">troglodytes</tp:taxon-name-part></tp:taxon-name></italic> sp. n., male paratype. <bold>15</bold> aedeagus in dorsal view <bold>16</bold> aedeagus in lateral view <bold>17</bold> male urite IX <bold>18</bold> male metatergum in dorsal view. <italic><tp:taxon-name><tp:taxon-name-part taxon-name-part-type="genus" reg="Ptomaphaginus">Ptomaphaginus</tp:taxon-name-part> <tp:taxon-name-part taxon-name-part-type="species" reg="troglodytes">troglodytes</tp:taxon-name-part></tp:taxon-name></italic> sp. n., female paratype <bold>19</bold> female genital segment, with spermatheca.</p></caption><graphic xmlns:xlink="http://www.w3.org/1999/xlink" xlink:href="zookeys-749-135-g005.jpg" position="float" orientation="portrait" xlink:type="simple" id="oo_196162.jpg"/></fig><!--PageBreak--><p>
            <italic>Female abdominal segment IX</italic> with short gonocoxites (Fig. <xref ref-type="fig" rid="F5">19</xref>). Spermatheca uniformly sclerotized, spermiduct short and straight, spermathecal gland small (Fig. <xref ref-type="fig" rid="F5">19</xref>).</p></tp:treatment-sec><tp:treatment-sec sec-type="diagnosis" id="SECID0ECKAE"><title>Diagnosis.</title><p>Distinct from other <italic><tp:taxon-name><tp:taxon-name-part taxon-name-part-type="genus" reg="Ptomaphaginus">Ptomaphaginus</tp:taxon-name-part></tp:taxon-name></italic> in the absence of eyes, short, wide body shape, especially the elytra as wide as long (taken together), more developed setation of the aedeagus, and transverse microstrigae of the elytra which are extremely tight and orthogonal to the suture, not oblique as generally in <tp:taxon-name><tp:taxon-name-part taxon-name-part-type="tribe">Ptomaphagini</tp:taxon-name-part></tp:taxon-name>.</p><!--PageBreak--><p>The identification table of Chinese species of <italic><tp:taxon-name><tp:taxon-name-part taxon-name-part-type="genus" reg="Ptomaphaginus">Ptomaphaginus</tp:taxon-name-part></tp:taxon-name></italic> given in the revision of the genus by <xref ref-type="bibr" rid="B35">Wang and Zhou (2015)</xref> should be modified by adding the first couplet before all others:</p><table-wrap content-type="key" position="anchor" orientation="portrait"><table id="TID0EXKAC" rules="all"><tbody><tr><td rowspan="1" colspan="1">1</td><td rowspan="1" colspan="1">Anophthalmic. Transverse microstrigae of elytra tight and orthogonal to the suture</td><td rowspan="1" colspan="1">
                    <bold><italic><tp:taxon-name><tp:taxon-name-part taxon-name-part-type="genus" reg="Ptomaphaginus">P.</tp:taxon-name-part> <tp:taxon-name-part taxon-name-part-type="species" reg="troglodytes">troglodytes</tp:taxon-name-part></tp:taxon-name></italic> sp. n.</bold>
                  </td></tr><tr><td rowspan="1" colspan="1">–</td><td rowspan="1" colspan="1">Eyes well developed. Transverse microstrigae of elytra more spaced out and oblique</td><td rowspan="1" colspan="1">
                    <bold>Other species</bold>
                  </td></tr><!--PageBreak--></tbody></table></table-wrap><p>Figs <xref ref-type="fig" rid="F4">12–14</xref> illustrate some characters of a Chinese epigean species of <italic><tp:taxon-name><tp:taxon-name-part taxon-name-part-type="genus" reg="Ptomaphaginus">Ptomaphaginus</tp:taxon-name-part></tp:taxon-name></italic> to compare with <italic><tp:taxon-name><tp:taxon-name-part taxon-name-part-type="genus" reg="Ptomaphaginus">P.</tp:taxon-name-part> <tp:taxon-name-part taxon-name-part-type="species" reg="troglodytes">troglodytes</tp:taxon-name-part></tp:taxon-name></italic>: Fully developed eyes (Fig. <xref ref-type="fig" rid="F4">12</xref>), mesoventral process less elevated (Fig. <xref ref-type="fig" rid="F4">13</xref>) and ventral face of protibia with the second row of spines more regular (Fig. <xref ref-type="fig" rid="F4">14</xref>).</p></tp:treatment-sec><tp:treatment-sec sec-type="etymology" id="SECID0EVNAE"><title>Etymology.</title><p>Cave-dweller in Latin, because of the association of the new species with caves; noun in apposition.</p></tp:treatment-sec><tp:treatment-sec sec-type="biology" id="SECID0E1NAE"><title>Biology and biogeography.</title><p>No bionomic details are available for the two small series, collected in Shuiboshu Dong and Yamen Dong caves. This is the first species of <italic><tp:taxon-name><tp:taxon-name-part taxon-name-part-type="genus" reg="Ptomaphaginus">Ptomaphaginus</tp:taxon-name-part></tp:taxon-name></italic> reported from Guizhou Province, most probably as a result of a gap in knowledge of the fauna of the centre of southern China (see <xref ref-type="bibr" rid="B35">Wang and Zhou 2015</xref>: 336, figure 20); this may be improved by additional sampling activities.</p></tp:treatment-sec><tp:treatment-sec sec-type="distribution" id="SECID0ELOAE"><title>Distribution.</title><p>The species is presently known only from two closely situated caves in Libo Karst area, south of Guangxi Province, China (Fig. <xref ref-type="fig" rid="F6">20</xref>).</p><fig id="F6" position="float" orientation="portrait"><label>Figure 20.</label><caption><p>Distribution map of <italic><tp:taxon-name><tp:taxon-name-part taxon-name-part-type="genus" reg="Ptomaphaginus">Ptomaphaginus</tp:taxon-name-part> <tp:taxon-name-part taxon-name-part-type="species" reg="troglodytes">troglodytes</tp:taxon-name-part></tp:taxon-name></italic> sp. n. in Guizhou Province, China.</p></caption><graphic xmlns:xlink="http://www.w3.org/1999/xlink" xlink:href="zookeys-749-135-g006.jpg" position="float" orientation="portrait" xlink:type="simple" id="oo_196163.jpg"/></fig></tp:treatment-sec><ref-list><ref id="B35"><mixed-citation xmlns:xlink="http://www.w3.org/1999/xlink" xlink:type="simple">
          <person-group><name name-style="western"><surname>Wang</surname><given-names>C-B</given-names></name><name name-style="western"><surname>Zhou</surname><given-names>H-Z</given-names></name></person-group> (<year>2015</year>) <article-title>Taxonomy of the genus <italic><tp:taxon-name><tp:taxon-name-part taxon-name-part-type="genus">Ptomaphaginus</tp:taxon-name-part></tp:taxon-name></italic> Portevin (<tp:taxon-name><tp:taxon-name-part taxon-name-part-type="order">Coleoptera</tp:taxon-name-part></tp:taxon-name>: <tp:taxon-name><tp:taxon-name-part taxon-name-part-type="family">Leiodidae</tp:taxon-name-part></tp:taxon-name>: <tp:taxon-name><tp:taxon-name-part taxon-name-part-type="subfamily">Cholevinae</tp:taxon-name-part></tp:taxon-name>: <tp:taxon-name><tp:taxon-name-part taxon-name-part-type="tribe">Ptomaphagini</tp:taxon-name-part></tp:taxon-name>) from China, with description of eleven new species.</article-title> <source>Zootaxa</source> <volume>3941</volume>(<issue>3</issue>): <fpage>301</fpage>–<lpage>338</lpage>. <ext-link xlink:type="simple" ext-link-type="doi" xlink:href="10.11646/zootaxa.3941.3.1">http://dx.doi.org/10.11646/zootaxa.3941.3.1</ext-link></mixed-citation></ref></ref-list></tp:taxon-treatment>
